# Supplementary material for: Assessing the Effects of Ozonation on the Concentrations of Personal Care Products and Acute Toxicity in Sludges of Wastewater Treatment Plants
Source: Toxics. 2023 Jan 13;11(1):75. doi: 10.3390/toxics11010075 (PMC9865304; doi:10.3390/toxics11010075)
Supplement: Supplementary file 1 [file toxics-11-00075-s001.zip]

Archive with 1 entries (1 files):
- toxics-2064442-supplementary.pdf
